# Supplementary material for: Racgap1 knockdown results in cells with multiple cilia due to cytokinesis failure
Source: Ann Hum Genet. 2023 Sep 28;88(1):45–57. doi: 10.1111/ahg.12529 (PMC10952936; doi:10.1111/ahg.12529)
Supplement: Supplementary file 3 — Table S1 Information [file AHG-88-45-s001.xlsx]

## Sheet: Secondary Screen
Mouse Gene Symbol	Entrez Gene ID	Annotation	Other Names and Aliases	Whole Genome Screen Average Zcell	Whole Genome Screen Average Z2Mcilia	Secondary Screen Zcell Run 1	Secondary Screen Z2MCilia Run 1	Secondary Screen Zcell Run 2	Secondary Screen Z2MCilia Run 2	Secondary Screen Average Zcell	Secondary Screen Average Z2MCilia
1700029I15RIK	75641	RIKEN cDNA 1700029I15 gene	1700021K07Rik,C11orf94	-8.92416	4.04553	-7.90563	2.41553	-6.75325	0.815297	-7.32944	1.61541
Arglu1	234023	Arginine and glutamate-rich protein 1; Required for the estrogen-dependent expression of ESR1 target genes. Can act in cooperation with MED1	55082,A0A024RDW4,AAH50434.1,AAH71587.1,AK001016,AK303575,AL442127,ARGL1_HUMAN,ARGLU1,ARGLU1-001,ARGLU1-002,ARGLU1-003,ARGLU1-004,Arginine and glutamate rich 1,Arginine and glutamate-rich protein 1,B4E0Y3,BAA91467.1,BAG64595.1,BC050434,BC071587,CAI13166.1,CAI13168.1,CCDS41906,CCDS41906.1,EAX09086.1,EAX09087.1,ENSG00000134884,ENSP00000257322,ENSP00000353844,ENSP00000365092,ENSP00000365094,ENSP00000…	-3.26409	2.32679	-1.74955	-4.05147	-2.34286	2.18838	-2.0462	-0.931545
Arpp21	74100	cAMP-regulated phosphoprotein 21; Isoform 2 may act as a competitive inhibitor of calmodulin-dependent enzymes such as calcineurin in neurons	10777,A8K1F3,AA733082,AAF17207.1,AAH17805.1,AAH31106.1,AAH36399.1,AAH41385.1,AAH51828.1,AAH66651.1,AC016943,AC104308,AC133143,AF112220,AK055064,AK289868,AK294484,AL133109,ARP21_HUMAN,ARPP-21,ARPP21,ARPP21-001,ARPP21-002,ARPP21-003,ARPP21-004,ARPP21-005,ARPP21-006,ARPP21-008,ARPP21-009,ARPP21-010,ARPP21-011,ARPP21-012,ARPP21-013,ARPP21-015,ARPP21-016,ARPP21-017,ARPP21-018,ARPP21-019,ARPP21-020,ARP…	-2.63168	2.90485	-3.72951	0.882196	-3.32849	1.52902	-3.529	1.20561
BC031181	407819	cDNA sequence BC031181; positive regulation of I-kappaB kinase/NF-kappaB cascade		-6.02358	2.93239	-1.81967	-0.970222	-4.41016	-0.179128	-3.11492	-0.574675
BC089491	280621	Selenoprotein V; This gene encodes a selenoprotein containing a selenocysteine (Sec) residue, which is encoded by the UGA codon that normally signals translation termination. The 3' UTRs of selenoprotein mRNAs contain a conserved stem-loop structure, the Sec insertion sequence (SECIS) element, which is necessary for the recognition of UGA as a Sec codon rather than as a stop signal. This protein …	Selenov,Selv,BC089491	-7.79078	3.84212	-3.13975	4.8062	-5.06234	3.99225	-4.10104	4.39922
Ccdc58	381045	Coiled-coil domain containing 58; Belongs to the CCDC58 family	131076,AAH62725.1,AAI09379.1,AK090592,BC062725,BC109378,C9JBU9,C9JQ41,CCD58_HUMAN,CCDC58,CCDC58-001,CCDC58-002,CCDC58-003,CCDC58-004,CCDC58-005,CCDC58-006,CCDC58-007,CCDS33838,CCDS33838.1,CCDS77802,Coiled-coil domain containing 58,Coiled-coil domain-containing protein 58,ENSG00000160124,ENSP00000291458,ENSP00000418810,ENSP00000420248,ENSP00000420769,ENST00000291458,ENST00000460810,ENST00000466854…	0.415406	3.09915	1.37205	0.195228	-1.34805	3.0511	0.0119994	1.62316
Ccdc85a	216613	Coiled-coil domain containing 85A; Belongs to the CCDC85 family	114800,AB067499,AC007743,AC007744,BAB67805.1,CC85A_HUMAN,CCDC85A,CCDC85A-001,CCDS46290,CCDS46290.1,Coiled-coil domain containing 85A,Coiled-coil domain-containing protein 85A,ENSG00000055813,ENSP00000233161,ENSP00000384040,ENSP00000385991,ENST00000233161,ENST00000407595,ENST00000407862,HGNC:29400,HPA043106,Hs.117136,KIAA1912,NM_001080433,NM_001080433.1,NP_001073902,NP_001073902.1,NX_Q96PX6,OTTHUM…	-2.35978	2.29331	-0.510929	-0.292743	-1.36116	-0.116906	-0.936045	-0.204825
Ccnb1	268697	G2/mitotic-specific cyclin-B1; Essential for the control of the cell cycle at the G2/M (mitosis) transition; Belongs to the cyclin family. Cyclin AB subfamily	2B9R,2JGZ,4Y72,4YC3,5HQ0,5LQF,891,A8K066,AAH06510.1,AAK27419.1,AAK27421.1,AAK27422.1,AAK27423.1,AAK27424.1,AAP88038.1,AAV38930.1,AC010273,AC022107,AK289431,AM851053,AY027763,AY027765,AY027767,AY027768,AY027769,AY338491,BAF82120.1,BC006510,BT020128,CAB000115,CAB003804,CAO99273.1,CCDS3997,CCDS3997.1,CCNB,CCNB1,CCNB1-001,CCNB1-002,CCNB1-003,CCNB1-004,CCNB1-005,CCNB1-006,CCNB1-007,CCNB1V,CCNB1_HUMAN,…	-13.7643	5.44803	-4.65574	-0.567365	-1.2559	-0.121078	-2.95582	-0.344221
Cdc27	217232	Cell division cycle protein 27 homolog; Component of the anaphase promoting complex/cyclosome (APC/C), a cell cycle-regulated E3 ubiquitin ligase that controls progression through mitosis and the G1 phase of the cell cycle. The APC/C complex acts by mediating ubiquitination and subsequent degradation of target proteins: it mainly mediates the formation of 'Lys-11'-linked polyubiquitin chains and,…	3T1N,4RG6,4RG7,4RG9,4UI9,5A31,5G04,5G05,5KHR,5KHU,5L9T,5L9U,5LCW,996,AAA60471.1,AAB34378.1,AAH11656.1,AAR89911.1,AC002558,AFI24904.1,AFI24906.1,AFI24908.1,ANAPC3,APC3,AY518321,Anaphase promoting complex,Anaphase-promoting complex subunit 3,BC011656,CAB004357,CAB016315,CCDS11509,CCDS11509.1,CCDS45720,CCDS45720.1,CCDS74090,CCDS74090.1,CDC27,CDC27 homolog,CDC27-001,CDC27-002,CDC27-003,CDC27-004,CDC2…	-6.51085	3.37989	-2.58711	-1.67333	-2.37143	-2.34391	-2.47927	-2.00862
Cdk1	12534	Cyclin-dependent kinase 1; Plays a key role in the control of the eukaryotic cell cycle by modulating the centrosome cycle as well as mitotic onset; promotes G2-M transition, and regulates G1 progress and G1-S transition via association with multiple interphase cyclins. Required in higher cells for entry into S-phase and mitosis. Phosphorylates PARVA/actopaxin, APC, AMPH, APC, BARD1, Bcl- xL/BCL2…	1LC9,2.7.11.22,2.7.11.23,4Y72,4YC3,4YC6,5HQ0,5LQF,983,A0A024QZJ8,A0A024QZP7,A8K7C4,AAH14563.1,AAI07751.1,AAM34793.1,AAP35650.1,AC022390,AF512554,AK291939,BAA26001.1,BAF84628.1,BC014563,BC107750,BT007004,C9J497,CAA28963.1,CAA68376.1,CAB003799,CCDS44408,CCDS44408.1,CCDS7260,CCDS7260.1,CDC2,CDC28A,CDK1,CDK1-007,CDK1-008,CDK1-009,CDK1-010,CDK1-012,CDK1-013,CDK1-014,CDK1-201,CDK1-202,CDK1-203,CDK1_HUM…	-8.62082	5.88071	-15.3962	6.11875	-11.0889	9.41918	-13.2426	7.76897
Cela2a	13706	Chymotrypsin-like elastase family member 2A; Acts upon elastin	3.4.21.71,63036,AAA52374.1,AAA52380.1,AAH07031.1,AK056678,AK312198,B2R5I4,BAA00165.1,BAG35131.1,BAG51782.1,BC007031,CAC42421.1,CCDS157,CCDS157.1,CEL2A_HUMAN,CELA2A,CELA2A-001,CELA2A-002,CELA2A-003,Chymotrypsin-like elastase family member 2A,Chymotrypsin-like elastase family, member 2A,D00236,EAW51727.1,EC 3.4.21.71,ELA2A,ENSG00000142615,ENSP00000270728,ENSP00000352639,ENSP00000365072,ENSP00000365…	-4.44004	3.16619	-11.1694	-0.599203	-5.92015	1.20416	-8.54477	0.302479
Chmp2a	68953	Charged multivesicular body protein 2a; Probable core component of the endosomal sorting required for transport complex III (ESCRT-III) which is involved in multivesicular bodies (MVBs) formation and sorting of endosomal cargo proteins into MVBs. MVBs contain intraluminal vesicles (ILVs) that are generated by invagination and scission from the limiting membrane of the endosome and mostly are deli…	27243,A0A024R4S0,AAC00005.1,AAH02502.1,AAP35962.1,AAQ76807.1,AC016630,AF042384,AJ277113,AK311974,AY364248,B2R4W6,BAG34913.1,BC-2,BC002502,BC2,BT007298,CAC14310.1,CAG33283.1,CCDS12986,CCDS12986.1,CHM2A_HUMAN,CHMP2,CHMP2A,CHMP2A-001,CHMP2A-003,CHMP2A-004,CHMP2A-005,CHMP2A-006,CHMP2A-007,CHMP2A-008,CHMP2A-009,CR457002,Charged multivesicular body protein 2A,Charged multivesicular body protein 2a,Char…	-16.7863	3.88008	-17.929	-2.50238	-15.4519	-2.19275	-16.6904	-2.34757
Clec4b1	69810	C-type lectin domain family 4, member b1;	DC; DCAR; mDca; DCARb; Dcar2; Aplra2; Clec4b; DCARbeta; 1810046I24Rik	-2.20273	6.30978	-1.95355	-0.421767	-0.0725953	1.09632	-1.01307	0.337278
Cnih3	72978	Protein cornichon homolog 3; Regulates the trafficking and gating properties of AMPA- selective glutamate receptors (AMPARs). Promotes their targeting to the cell membrane and synapses and modulates their gating properties by regulating their rates of activation, deactivation and desensitization; Belongs to the cornichon family	149111,AAH22780.1,AC096537,AF070524,AK096312,AL596330,BAC04760.1,BC022780,CAH73437.1,CCDS1544,CCDS1544.1,CNIH-3,CNIH3,CNIH3-001,CNIH3-002,CNIH3-003,CNIH3-004,CNIH3-005,CNIH3-006,CNIH3-007,CNIH3-008,CNIH3-009,CNIH3-010,CNIH3-011,CNIH3-012,CNIH3-013,CNIH3-014,CNIH3_HUMAN,ENSG00000143786,ENSP00000272133,ENSP00000355816,ENST00000272133,ENST00000366851,ENST00000470602,ENST00000470788,ENST00000471578,E…	0.798221	2.96512	-3.31148	0.496376	-0.958258	-0.0836449	-2.13487	0.206366
csrnp1	215418	Cysteine/serine-rich nuclear protein 1; Binds to the consensus sequence 5'-AGAGTG-3' and has transcriptional activator activity (By similarity). May have a tumor-suppressor function. May play a role in apoptosis; Belongs to the AXUD1 family	64651,A0A024R2N7,AAH38949.1,AB053121,AB063301,AL117565,AXIN1 up-regulated 1,AXUD1,Axin-1 up-regulated gene 1 protein,BAB61065.1,BAB79450.1,BC038949,CAH10719.1,CCDS2682,CCDS2682.1,CSRN1_HUMAN,CSRNP-1,CSRNP1,CSRNP1-001,CSRNP1-003,Cysteine-serine-rich nuclear protein 1,Cysteine/serine-rich nuclear protein 1,DKFZp566F164,EAW64565.1,EAW64568.1,EAW64569.1,ENSG00000144655,ENSP00000273153,ENSP00000316882…	-3.69937	2.65056	-2.88525	-0.201473	-4.75862	-1.72534	-3.82193	-0.963406
Cwh43	231293	PGAP2-interacting protein; Involved in lipid remodeling during GPI-anchor maturation	80157,AAI37388.1,AAI37389.1,AC020593,AK025164,B2RPD7,BAB15080.1,BC137387,BC137388,CCDS3486,CCDS3486.1,CCDS68697,CCDS68697.1,CWH43,CWH43-001,CWH43-002,CWH43-006,CWH43-007,CWH43-008,CWH43-C,D6RDZ8,E7EQL2,ENSG00000109182,ENSP00000226432,ENSP00000370863,ENSP00000422802,ENSP00000425157,ENST00000226432,ENST00000381454,ENST00000506221,ENST00000507372,ENST00000513409,ENST00000514053,FLJ21511,HGNC:26133,H…	-1.8447	2.18727	-3.89837	1.96894	-4.77922	-0.143732	-4.33879	0.912606
Dcps	69305	m7GpppX diphosphatase; Decapping scavenger enzyme that catalyzes the cleavage of a residual cap structure following the degradation of mRNAs by the 3'->5' exosome-mediated mRNA decay pathway. Hydrolyzes cap analog structures like 7-methylguanosine nucleoside triphosphate (m7GpppG) with up to 10 nucleotide substrates (small capped oligoribonucleotides) and specifically releases 5'-phosphorylated R…	1ST0,1ST4,1XML,1XMM,28960,3.6.1.59,3BL7,3BL9,3BLA,4QDE,4QDV,4QEB,AAD26996.1,AAH14532.1,AAK91763.1,AAK91765.1,AAL77216.1,AAM90310.1,AF077201,AF532613,AH010984,ARS,AY040771,AY077684,BC014532,CCDS8473,CCDS8473.1,CHEMBL1949488,DCPS,DCPS-001,DCPS-002,DCPS-003,DCPS_HUMAN,DCS-1,DCS1,Decapping enzyme, scavenger,Decapping scavenger enzyme,EC 3.6.1.59,ENSG00000110063,ENSP00000263579,ENST00000263579,ENST000…	-0.682691	2.4976	-1.40984	-0.507915	-1.86933	-3.69474	-1.63958	-2.10133
Dglucy	80017	D-glutamate cyclase, mitochondrial; D-glutamate cyclase that converts D-glutamate to 5-oxo- D-proline	4.2.1.48,80017,AAH09182.1,AAH10614.1,AAH65558.1,AAQ88880.1,AK022564,AK023200,AK024603,AK097294,AL135818,AY358516,B3KUI7,BAB14102.1,BAB14458.1,BAB14932.1,BAG53449.1,BC009182,BC010614,BC065558,BX161393,BX247989,BX248060,BX248294,BX248782,BX537970,C14ORF159,C14orf159,C14orf159-001,C14orf159-002,C14orf159-003,C14orf159-004,C14orf159-005,C14orf159-006,C14orf159-007,C14orf159-008,C14orf159-009,C14orf15…	-5.59698	3.12955	-0.401639	1.21833	-1.58984	-4.12921	-0.995738	-1.45544
Dnajc9	108671	DnaJ homolog subfamily C member 9; May play a role as co-chaperone of the Hsp70 family proteins HSPA1A, HSPA1B and HSPA8; DNAJ heat shock proteins	23234,A0A024QZN2,AAI36508.1,AAL56008.1,AF327347,AK074420,AK094162,B2RMW6,BAB85076.1,BAG52832.1,BC136507,CCDS7322,CCDS7322.1,DNAJ heat shock proteins,DNAJC9,DNAJC9-001,DNAJC9-002,DNAJC9-003,DNAJC9-004,DNJC9_HUMAN,DnaJ (Hsp40) homolog, subfamily C, member 9,DnaJ heat shock protein family (Hsp40) member C9,DnaJ heat shock protein family member C9,DnaJ homolog subfamily C member 9,DnaJ homolog, subfa…	-0.0741184	3.33166	-4.9071	1.22087	-1.43376	-0.363382	-3.17043	0.428742
Dpt	56429	Dermatopontin; Seems to mediate adhesion by cell surface integrin binding. May serve as a communication link between the dermal fibroblast cell surface and its extracellular matrix environment. Enhances TGFB1 activity. Inhibits cell proliferation. Accelerates collagen fibril formation, and stabilizes collagen fibrils against low-temperature dissociation (By similarity); Belongs to the dermatopont…	1805,A8K981,AAH33736.1,AK292596,AL049798,BAF85285.1,BC033736,CAA80487.1,CAB46693.1,CCDS1275,CCDS1275.1,DERM_HUMAN,DPT,DPT-001,Dermatopontin,EAW90830.1,ENSG00000143196,ENSP00000271418,ENSP00000356791,ENST00000271418,ENST00000367817,HGNC:3011,Hs.80552,NM_001937,NM_001937.4,NP_001928,NP_001928.2,NX_Q07507,OMIM:125597,OTTHUMG00000034554,OTTHUMP00000032500,OTTHUMT00000083618,Q07507,Q8N4R2,Q9UIX8,TRAMP…	-2.41784	3.26065	-1.84153	-0.371455	1.66969	-2.13179	-0.0859193	-1.25162
E2f4	104394	Transcription factor E2F4; Transcription activator that binds DNA cooperatively with DP proteins through the E2 recognition site, 5'-TTTC[CG]CGC- 3' found in the promoter region of a number of genes whose products are involved in cell cycle regulation or in DNA replication. The DRTF1/E2F complex functions in the control of cell-cycle progression from G1 to S phase. E2F4 binds with high affinity t…	1874,1CF7,5TUU,A0A024R6W7,A6NGR8,AAB32597.1,AAC50119.1,AAF65226.1,AAH33180.1,AAM77918.1,AB451292,AB451425,AF250378,AF527540,B5BU56,BAG70106.1,BAG70239.1,BC021050,BC033180,CAA60050.2,CAB016523,CCDS32464,CCDS32464.1,E2F transcription factor 4,E2F transcription factor 4, p107/p130-binding,E2F transcription factors,E2F-4,E2F4,E2F4-001,E2F4-002,E2F4-003,E2F4-004,E2F4-005,E2F4-006,E2F4-007,E2F4-008,E2F…	-4.60045	4.96408	-1.17486	-0.363454	-2.49728	-2.30019	-1.83607	-1.33182
EBf3	13593	Transcription factor COE3; Transcriptional activator. Recognizes variations of the palindromic sequence 5'-ATTCCCNNGGGAATT-3' (By similarity); Belongs to the COE family	253738,3MUJ,3N50,A0AUY1,AAI26131.1,AAI30480.1,AL354950,AL832828,BC126130,BC130479,CAH56225.1,CAI12792.1,CAI12793.1,CCDS31314,CCDS31314.1,COE3,COE3_HUMAN,DKFZP667I0324,DKFZP667I0324-001,DKFZP667I0324-002,DKFZP667I0324-004,DKFZp667B0210,EAW49160.1,EBF-3,EBF3,EBF3-001,EBF3-002,EBF3-004,ENSG00000108001,ENSP00000251863,ENSP00000321355,ENSP00000347463,ENSP00000357636,ENSP00000357637,ENSP00000387543,ENS…	-1.8937	2.28188	-2.37432	-0.0752506	-3.8294	-2.33209	-3.10186	-1.20367
Espl1	105988	Separin; Caspase-like protease, which plays a central role in the chromosome segregation by cleaving the SCC1/RAD21 subunit of the cohesin complex at the onset of anaphase. During most of the cell cycle, it is inactivated by different mechanisms	3.4.22.49,9700,AAR18247.1,AY455930,BAA11482.2,C50.002,CAB012185,CCDS8852,CCDS8852.1,Caspase-like protein ESPL1,D79987,EC 3.4.22.49,ENSG00000135476,ENSP00000257934,ENSP00000377938,ENSP00000437671,ENSP00000447054,ENSP00000449831,ENSP00000456450,ENST00000257934,ENST00000394416,ENST00000535123,ENST00000549154,ENST00000550026,ENST00000552462,ENST00000552600,ENST00000552671,ENST00000553016,ENST00000553…	-7.38812	3.93927	-16.7268	5.51019	-13.0272	9.39932	-14.877	7.45475
Fgf21	56636	Fibroblast growth factor 21; Stimulates glucose uptake in differentiated adipocytes via the induction of glucose transporter SLC2A1/GLUT1 expression (but not SLC2A4/GLUT4 expression). Activity requires the presence of KLB; Belongs to the heparin-binding growth factors family	26291,AAH18404.1,AAQ89444.1,AB021975,ABI75345.1,AY359086,BAA99415.1,BC018404,CCDS12734,CCDS12734.1,DQ847413,EAW52402.1,ENSG00000105550,ENSP00000222157,ENSP00000471477,ENST00000222157,ENST00000593756,FGF21,FGF21-001,FGF21-201,FGF21_HUMAN,Fibroblast growth factor 21,HGNC:3678,HPA061286,Hs.283015,Hs.735856,NM_019113,NM_019113.2,NP_061986,NP_061986.1,NX_Q9NSA1,OMIM:609436,OTTHUMG00000183326,OTTHUMP00…	-7.84704	3.4134	-7.86612	-0.581718	-1.38657	-2.56655	-4.62635	-1.57414
Foxm1	14235	Forkhead box protein M1; Transcriptional factor regulating the expression of cell cycle genes essential for DNA replication and mitosis. Plays a role in the control of cell proliferation. Plays also a role in DNA breaks repair participating in the DNA damage checkpoint response; Forkhead boxes	2305,3G73,A8K591,AAC37541.1,AAC51128.1,AAC51129.1,AAC63595.1,AAH06192.1,AAH06529.1,AAH12863.1,AAP35632.1,AAT08175.1,AAY26401.1,AC005841,AK291206,AY542306,BAF83895.1,BC006192,BC006529,BC012863,BT006986,CAB017832,CCDS76506,CCDS8515,CCDS8515.1,CCDS8516,CCDS8516.1,CCDS8517,CCDS8517.1,DQ022289,EAW88880.1,EAW88883.1,ENSG00000111206,ENSP00000228802,ENSP00000315865,ENSP00000316886,ENSP00000340073,ENSP000…	-4.43343	4.39243	-5.03552	-0.951036	0.537205	-0.877636	-2.24916	-0.914336
Hbegf	15200	Proheparin-binding EGF-like growth factor; Growth factor that mediates its effects via EGFR, ERBB2 and ERBB4. Required for normal cardiac valve formation and normal heart function. Promotes smooth muscle cell proliferation. May be involved in macrophage-mediated cellular proliferation. It is mitogenic for fibroblasts, but not endothelial cells. It is able to bind EGF receptor/EGFR with higher aff…	1839,1XDT,2M8S,AAA35956.1,AAA50564.1,AAC15470.1,AAH33097.1,AAN46738.1,AC004634,AK313202,AY164533,B2R821,BAG36018.1,BC033097,CCDS4223,CCDS4223.1,DTR,DTS,DTSF,Diphtheria toxin receptor,EAW62069.1,ENSG00000113070,ENSP00000230990,ENSP00000425696,ENST00000230990,ENST00000482211,ENST00000498452,ENST00000507104,HBEGF,HBEGF-001,HBEGF-002,HBEGF-003,HBEGF_HUMAN,HEGFL,HGNC:3059,HPA053243,Heparin-binding EGF…	-6.59662	2.17675	-4.01913	0.882968	-2.68603	0.269001	-3.35258	0.575984
Hectd2	226098	Probable E3 ubiquitin-protein ligase HECTD2; Probable E3 ubiquitin-protein ligase which accepts ubiquitin from an E2 ubiquitin-conjugating enzyme in the form of a thioester and then directly transfers the ubiquitin to targeted substrates	143279,2.3.2.26,AAH40187.1,AC023902,AK094625,AK122629,AL161798,AL713675,B3KV18,BAC04388.1,BAG53630.1,BC040187,CAD28480.1,CAH70050.1,CAH70052.1,CAH70053.1,CCDS60591,CCDS60591.1,CCDS7414,CCDS7414.1,CCDS7415,CCDS7415.1,E7ERR3,EAW50111.1,EC 2.3.2.26,ENSG00000165338,ENSP00000298068,ENSP00000341460,ENSP00000360731,ENSP00000360732,ENSP00000360737,ENSP00000360746,ENSP00000401023,ENSP00000439687,ENST00000…	0.0299193	3.54834	-0.112523	2.56789	1.66234	3.31278	0.774907	2.94033
Htatip2	53415	Oxidoreductase HTATIP2; Oxidoreductase required for tumor suppression. NAPDH- bound form inhibits nuclear import by competing with nuclear import substrates for binding to a subset of nuclear transport receptors. May act as a redox sensor linked to transcription through regulation of nuclear import. Isoform 1 is a metastasis suppressor with proapoptotic as well as antiangiogenic properties. Isofo…	1.1.1.-,10553,2BKA,30 kDa HIV-1 TAT-interacting protein,A8K7S7,AAB84360.1,AAC39694.1,AAC78331.1,AAH02439.2,AAH15358.1,AC025972,AF039103,AF092095,AK222969,AK223010,AK292092,BAD96689.1,BAD96730.1,BAF84781.1,BC002439,BC015358,CAG33102.1,CC3,CCDS44553,CCDS44553.1,CCDS53613,CCDS53613.1,CCDS7852,CCDS7852.1,CR456821,D3DQY8,E9PI87,EAW68338.1,EAW68339.1,EC 1.1.1.-,ENSG00000109854,ENSP00000227259,ENSP00000…	-2.86638	4.49319	-2.04645	-1.08632	-0.798548	-1.97253	-1.4225	-1.52942
Ints5	109077	Integrator complex subunit 5; Component of the Integrator (INT) complex, a complex involved in the small nuclear RNAs (snRNA) U1 and U2 transcription and in their 3'-box-dependent processing. The Integrator complex is associated with the C-terminal domain (CTD) of RNA polymerase II largest subunit (POLR2A) and is recruited to the U1 and U2 snRNAs genes (Probable). Mediates recruitment of cytoplas…	80789,AAH28025.1,AAH60841.1,AB051485,AK123587,Armadillo-like helical domain containing,BAB21789.1,BC028025,BC060841,BK005724,CCDS8027,CCDS8027.1,DAA05724.1,ENSG00000185085,ENSP00000327889,ENST00000330574,HGNC:29352,HPA056915,Hs.458390,INT5,INT5_HUMAN,INTS5,INTS5-001,Integrator complex,Integrator complex subunit 5,KIAA1698,NM_030628,NM_030628.1,NP_085131,NP_085131.1,NX_Q6P9B9,OMIM:611349,OTTHUMG00…	-3.82152	3.09303	-1.32849	0.465698	-6.86234	0.176777	-4.09542	0.321238
Kif27	75050	Kinesin-like protein KIF27; Plays an essential role in motile ciliogenesis; Kinesins	55582,AAI40789.1,AAP04413.1,AAP04414.1,AAP04415.1,AK297689,AL133654,AY237536,AY237537,AY237538,B2RTR8,B4DMY5,BAG60047.1,BC140788,CAB63770.1,CAI16012.1,CAI16013.1,CCDS65071,CCDS65071.1,CCDS65072,CCDS65072.1,CCDS6665,CCDS6665.1,DKFZp434D0917,ENSG00000165115,ENSP00000297814,ENSP00000333928,ENSP00000365523,ENSP00000365525,ENSP00000365527,ENSP00000401688,ENSP00000411101,ENSP00000431390,ENST00000297814…	-1.17358	2.52668	-0.0471869	-1.77051	0.361039	-0.298366	0.156926	-1.03444
Lhb	16866	Lutropin subunit beta; Promotes spermatogenesis and ovulation by stimulating the testes and ovaries to synthesize steroids; Endogenous ligands	1M92,3972,AAD14960.1,AAL69719.1,AF397591,CAA25067.1,CCDS12748,CCDS12748.1,CGB4,ENSG00000104826,ENSP00000221421,ENSP00000342568,ENSP00000343180,ENSP00000375742,ENSP00000375743,ENST00000221421,ENST00000338451,ENST00000342201,ENST00000391869,ENST00000391870,Endogenous ligands,HGNC:6584,HH23,HPA038925,LHB,LHB-001,LHB-201,LSH-B,LSH-beta,LSHB_HUMAN,Luteinizing hormone beta polypeptide,Luteinizing hormo…	-2.59963	3.12919	-8.28962	-0.381469	-4.37387	4.84781	-6.33174	2.23317
Lmx1b	16917	LIM homeobox transcription factor 1-beta; Essential for the specification of dorsal limb fate at both the zeugopodal and autopodal levels; LIM class homeoboxes	4010,AAC13544.1,AAC27294.1,AAC39738.1,AAH69588.1,AAH69601.1,AAI12121.1,AAI13492.1,AAI43802.1,AF057135,AF059572,AF059573,AF059574,AF059575,AL161908,B7ZLH2,BC069588,BC069601,BC112120,BC113491,BC143801,CAH70294.1,CAH70295.1,CAI40917.1,CAI40918.1,CCDS55342,CCDS55342.1,CCDS55343,CCDS55343.1,CCDS6866,CCDS6866.2,EAW87642.1,ENSG00000136944,ENSP00000259471,ENSP00000343711,ENSP00000347684,ENSP00000362571,E…	-4.34838	4.15776	-2.10383	0.809271	-0.257713	-1.50122	-1.18077	-0.345974
Lrrc58	320184	Leucine-rich repeat-containing protein 58; Leucine rich repeat containing 58	116064,AAH13757.1,BC013757,CCDS46892,CCDS46892.1,ENSG00000163428,ENSP00000295628,ENST00000295628,HGNC:26968,HPA057574,Hs.518084,Hs.614519,Hs.636008,LRC58_HUMAN,LRRC58,LRRC58-001,Leucine rich repeat containing 58,Leucine-rich repeat-containing protein 58,NM_001099678,NM_001099678.1,NP_001093148,NP_001093148.1,NX_Q96CX6,OTTHUMG00000159407,OTTHUMP00000215179,OTTHUMT00000355142,Q96CX6,UPI00001C1DEE,X…	-2.21423	3.10197	-1.85118	-3.39102	-5.93766	-0.713993	-3.89442	-2.0525
Mapk8ip3	30957	C-Jun-amino-terminal kinase-interacting protein 3; The JNK-interacting protein (JIP) group of scaffold proteins selectively mediates JNK signaling by aggregating specific components of the MAPK cascade to form a functional JNK signaling module. May function as a regulator of vesicle transport, through interactions with the JNK-signaling components and motor proteins (By similarity)	23162,4PXJ,A2A2B3,A7E2B3,AAI37124.1,AAI37125.1,AAI50267.1,AAK61290.1,AB028989,AK024437,AL031710,AL031717,BAA83018.2,BAB15727.1,BC137123,BC137124,BC150266,CAB005580,CAB72318.1,CAM26364.1,CAM26394.1,CCDS10442,CCDS10442.2,CCDS45379,CCDS45379.1,CCDS81929,E9PFH7,ENSG00000138834,ENSP00000250894,ENSP00000318370,ENSP00000319560,ENSP00000348290,ENSP00000372133,ENSP00000454739,ENSP00000456562,ENSP000004817…	0.305644	2.45718	-0.73224	-0.371214	-1.43739	-2.27217	-1.08481	-1.32169
Mcm7	17220	DNA replication licensing factor MCM7; Acts as component of the MCM2-7 complex (MCM complex) which is the putative replicative helicase essential for 'once per cell cycle' DNA replication initiation and elongation in eukaryotic cells. The active ATPase sites in the MCM2-7 ring are formed through the interaction surfaces of two neighboring subunits such that a critical structure of a conserved arg…	3.6.4.12,4176,A4D2A1,A4D2A2,AAG01994.1,AAH09398.1,AAH13375.1,AK055379,AY007130,BAA05839.1,BAA09534.1,BAG51508.1,BC009398,BC013375,C9J8M6,CAA52803.1,CAB002163,CAB016312,CCDS5683,CCDS5683.1,CCDS5684,CCDS5684.1,CDC47,CDC47 homolog,D28480,D55716,DNA replication licensing factor MCM7,E9PGN9,EAL23855.1,EAL23856.1,EAW76598.1,EAW76599.1,EC 3.6.4.12,ENSG00000166508,ENSP00000307288,ENSP00000307450,ENSP0000…	-4.50124	5.23951	-7.48634	2.71746	-1.21234	1.25762	-4.34934	1.98754
Mkl1	223701	MKL/myocardin-like protein 1; Transcriptional coactivator of serum response factor (SRF) with the potential to modulate SRF target genes. Suppresses TNF-induced cell death by inhibiting activation of caspases; its transcriptional activity is indispensable for the antiapoptotic function. It may up-regulate antiapoptotic molecules, which in turn inhibit caspase activation (By similarity); Myocardin…	2KVU,2KW9,57591,606128,AAI14365.1,AAK54721.1,AAK56920.1,AB037859,AF364035,AF368061,AJ297257,AJ297258,AJ303089,AJ303090,AL031594,AL713710,B0QY74,B0QY83,B0QY84,BAA92676.2,BC114364,BSAC,CAC38826.1,CAC38827.1,CAC38828.1,CAC38829.1,CAD28507.2,CAG30408.1,CAI18985.1,CCDS14003,CCDS14003.1,CCDS74865,CCDS74865.1,CCDS74866,CCDS74866.1,CCDS82720,CDJ79779.1,CR456522,E7ER32,EAW60383.1,ENSG00000196588,ENSP00000…	-0.818256	3.47518	-3.36885	-0.414544	-4.41742	0.529361	-3.89314	0.0574084
Mrps10	64657	Mitochondrial ribosomal protein S10; Belongs to the universal ribosomal protein uS10 family	28S ribosomal protein S10, mitochondrial,3J9M,55173,A0A024RD03,AAG39291.1,AAH12560.1,AF113220,AK001429,AK298219,AK316599,B2RE89,B4DP77,BAA91686.1,BAG38186.1,BAG60489.1,BC012560,CAD92529.1,CCDS4866,CCDS4866.1,EAX04086.1,EAX04087.1,ENSG00000048544,ENSP00000053468,ENSP00000362020,ENST00000053468,ENST00000372929,FLJ10567,HGNC:14502,HPA029133,HPA029134,Hs.380887,Hs.669022,MRP-S10,MRPS10,MRPS10-001,MST…	-5.0071	4.01237	-3.92015	-0.434513	-3.58442	3.0235	-3.75228	1.29449
Narf	67608	Nuclear prelamin A recognition factor; Belongs to the NARF family	26502,A6NCJ3,AAD51446.1,AAH00438.1,AAH16440.1,AC124287,ACH58580.1,AF128406,AK000929,AK056966,B3KPX2,B5KGZ1,BAA91432.1,BAG51834.1,BC000438,BC016440,CCDS32777,CCDS32777.1,CCDS42403,CCDS42403.1,CCDS42404,CCDS42404.1,DKFZp434G0420,E7EP87,E9PH27,EAW89794.1,EAW89798.1,EF601656,ENSG00000141562,ENSP00000283996,ENSP00000309899,ENSP00000312783,ENSP00000313254,ENSP00000324990,ENSP00000363739,ENSP00000374656…	-4.91171	4.07771	-4.36612	1.06691	-1.55717	3.3224	-2.96164	2.19465
Nelf	56876	NMDA receptor synaptonuclear signaling and neuronal migration factor; Couples NMDA-sensitive glutamate receptor signaling to the nucleus and triggers long-lasting changes in the cytoarchitecture of dendrites and spine synapse processes. Part of the cAMP response element-binding protein (CREB) shut-off signaling pathway. Stimulates outgrowth of olfactory axons and migration of gonadotropin-releasi…	26012,A8K7L5,AAH04318.1,AAH16862.2,AAH72412.1,AAI10499.1,AAP83576.1,AAP83577.1,AAP83578.1,AAP83579.1,AAP83580.1,AK027474,AK074602,AK292030,AL389944,AL389945,AL389946,AY255128,AY255129,AY255130,AY255131,AY255132,BAB55139.1,BAC11086.1,BAF84719.1,BC004318,BC016862,BC072412,BC110498,CAB97524.1,CAB97525.1,CAB97542.1,CAI14577.1,CAI14578.1,CCDS48067,CCDS48067.1,CCDS48068,CCDS48068.1,CCDS48069,CCDS48069.…	-2.12634	4.08837	-6.23224	1.26343	-2.40653	-0.622361	-4.31939	0.320534
Nsl1	381318	Kinetochore-associated protein NSL1 homolog; Part of the MIS12 complex which is required for normal chromosome alignment and segregation and kinetochore formation during mitosis	25936,4NF9,5LSI,5LSJ,5LSK,AAF86877.1,AAG44640.1,AAH07067.1,AF201941,AF255793,AK222996,AK223260,AL050084,BAD96716.1,BAD96980.1,BC007067,C1ORF48,C1orf48,CAB43260.1,CAI17046.1,CCDS1509,CCDS1509.1,CCDS53474,CCDS73025,CCDS73025.1,DC31,DC8,DKFZP566O1646,E7ETD5,EAW93379.1,EAW93380.1,ENSG00000117697,ENSP00000261462,ENSP00000321608,ENSP00000355942,ENSP00000355943,ENSP00000355944,ENSP00000355945,ENSP000003…	-15.8878	10.2807	-3.70962	1.14903	-8.58182	-1.08225	-6.14572	0.0333883
Oca2	18431	P protein; Could be involved in the transport of tyrosine, the precursor to melanin synthesis, within the melanocyte. Regulates the pH of melanosome and the melanosome maturation. One of the components of the mammalian pigmentary system. Seems to regulate the post-translational processing of tyrosinase, which catalyzes the limiting reaction in melanin synthesis. May serve as a key control point a…	203310,4948,AAA36430.1,AAA36477.1,AAC13783.1,AAC13784.1,AAH12097.1,AC079090,AC090696,AC124091,AC135329,BC012097,BEY,BEY1,BEY2,BOCA,C9JDV3,C9JLG9,CCDS10020,CCDS10020.1,CCDS73701,CCDS73701.1,D15S12,ENSG00000104044,ENSP00000261276,ENSP00000312670,ENSP00000326290,ENSP00000346659,ENSP00000372457,ENSP00000414425,ENSP00000415431,ENST00000261276,ENST00000311236,ENST00000321917,ENST00000353809,ENST0000035…	-4.75091	5.11128	-5.81967	0.12989	-0.602541	-1.74924	-3.21111	-0.809677
Olfr43	258706	Olfactory receptor 43; Olfactory receptors interact with odorant molecules in the nose, to initiate a neuronal response that triggers the perception of a smell. The olfactory receptor proteins are members of a large family of G-protein-coupled receptors (GPCR) arising from single coding-exon genes. Olfactory receptors share a 7-transmembrane domain structure with many neurotransmitter and hormone…	IA7; MOR125; Olfr403; MOR125-1; MOR125-5_p	-1.34906	6.70882	4.77596	1.65399	-0.482759	0.749795	2.1466	1.20189
Olfr713	259036	Olfactory receptor 713; Olfactory receptors interact with odorant molecules in the nose, to initiate a neuronal response that triggers the perception of a smell. The olfactory receptor proteins are members of a large family of G-protein-coupled receptors (GPCR) arising from single coding-exon genes. Olfactory receptors share a 7-transmembrane domain structure with many neurotransmitter and hormon…	P; P3; MOR263; MOR263-1	1.0178	3.82602	-2.35519	-0.174639	-2.46461	-2.79138	-2.4099	-1.48301
Olfr723	259147	Olfactory receptor 723; Olfactory receptors interact with odorant molecules in the nose, to initiate a neuronal response that triggers the perception of a smell. The olfactory receptor proteins are members of a large family of G-protein-coupled receptors (GPCR) arising from single coding-exon genes. Olfactory receptors share a 7-transmembrane domain structure with many neurotransmitter and hormon…	MOR247; MOR247-4; MOR247-3P	-1.76301	8.28739	-4.03825	-1.54996	0.61706	-1.91991	-1.7106	-1.73494
Phox2a	11859	Paired mesoderm homeobox protein 2A; May be involved in regulating the specificity of expression of the catecholamine biosynthetic genes. Acts as a transcription activator/factor. Could maintain the noradrenergic phenotype; PRD class homeoboxes and pseudogenes	401,A8K3N0,AAB82744.1,AAH41564.1,AF022722,AF022723,AF022724,AK290645,ARIX,ARIX1 homeodomain protein,Aristaless homeobox protein homolog,BAF83334.1,BC041564,CCDS8214,CCDS8214.1,CFEOM2,EAW74856.1,ENSG00000165462,ENSP00000298231,ENSP00000444845,ENST00000298231,ENST00000544057,ENST00000546310,FEOM2,HGNC:691,Hs.731115,NCAM2,NM_005169,NM_005169.3,NP_005160,NP_005160.2,NX_O14813,O14813,OMIM:602753,OTTHU…	-0.580099	3.63631	-5.56557	-0.842905	-1.78584	-2.13655	-3.67571	-1.48973
Pole3	59001	DNA polymerase epsilon subunit 3; Forms a complex with DNA polymerase epsilon subunit CHRAC1 and binds naked DNA, which is then incorporated into chromatin, aided by the nucleosome-remodeling activity of ISWI/SNF2H and ACF1	2.7.7.7,54107,A0A024R829,AAF72417.1,AAF90133.1,AAH03166.1,AAH04170.1,AAU15052.1,AAY57326.1,AF226077,AF261689,AK074629,AK074762,AK074782,ATAC complex,AY720898,Arsenic-transactivated protein,BAC11099.1,BAC11190.1,BAC11206.1,BC003166,BC004170,CAH70100.1,CCDS6795,CCDS6795.1,CHARAC17,CHRAC17,Chromatin accessibility complex 17 kDa protein,DNA polymerase II subunit 3,DNA polymerase epsilon 3, accessory …	-2.09275	2.99442	-2.56011	1.22399	1.23775	0.13817	-0.66118	0.681078
Pomp	66537	Proteasome maturation protein; Molecular chaperone essential for the assembly of standard proteasomes and immunoproteasomes. Degraded after completion of proteasome maturation. Mediates the association of 20S preproteasome with the endoplasmic reticulum	51371,A5HKJ2,AAD26995.1,AAD39914.1,AAG23819.1,AAH03390.1,AAH14334.1,AAK58521.1,ABQ08566.1,ADE92939.1,ADE92940.1,AF077200,AF125097,AF262975,AF275807,AK312118,BAG35054.1,BC003390,BC014334,C13orf12,CAI17157.1,CCDS9331,CCDS9331.1,D6MXU3,EAX08435.1,EF535527,ENSG00000132963,ENSP00000255315,ENSP00000370205,ENSP00000370222,ENST00000255315,ENST00000380826,ENST00000380842,ENST00000460403,GU045555,GU045556,…	-15.8953	8.77657	-20.5027	-3.54559	-10.1525	2.75738	-15.3276	-0.394102
Pomt2	217734	Protein O-mannosyl-transferase 2; Transfers mannosyl residues to the hydroxyl group of serine or threonine residues. Coexpression of both POMT1 and POMT2 is necessary for enzyme activity, expression of either POMT1 or POMT2 alone is insufficient; Belongs to the glycosyltransferase 39 family	2.4.1.109,29954,AAF14118.1,AAF62558.1,AAF63184.1,AAH31651.1,AAM12046.1,AC007375,AC007954,AF105020,AL353956,AY090480,BC031651,BX248027,CAB89256.1,CAD62348.1,CCDS9857,CCDS9857.1,EC 2.4.1.109,ENSG00000009830,ENSP00000261534,ENSP00000315425,ENSP00000408917,ENSP00000450630,ENSP00000451115,ENSP00000451651,ENSP00000451730,ENSP00000451967,ENSP00000452060,ENST00000261534,ENST00000318127,ENST00000452340,EN…	-5.31452	4.37232	-4.82514	0.169853	-3.89111	-0.0720447	-4.35812	0.048904
Prim2	19076	DNA primase large subunit; DNA primase is the polymerase that synthesizes small RNA primers for the Okazaki fragments made during discontinuous DNA replication	2.7.7.-,3L9Q,3Q36,4BPU,4BPW,4BPX,4RR2,5558,5DQO,5EXR,5F0Q,5F0S,5I7M,600741,A0A024RD43,AAH17833.1,AAH64931.1,AFG72972.1,AFG72973.1,AFH78579.1,AL121975,AL162579,BC017833,BC064931,CAA52378.1,CAH73686.1,CAI20534.1,CCDS75476,CCDS75476.1,CCDS75477,CCDS75477.1,DNA primase 58 kDa subunit,DNA primase large subunit,DNA primase subunit 2,EAX04481.1,EAX04483.1,EC 2.7.7.-,ENSG00000146143,ENSP00000274891,ENSP0…	-4.15348	2.3001	-7.15027	0.559117	-3.81125	3.11085	-5.48076	1.83498
Prtg	235472	Protogenin; May play a role in anteroposterior axis elongation; Fibronectin type III domain containing	283659,AAU05741.1,AC009997,AC012378,AK098622,AY630258,BAC05355.1,CCDS42040,CCDS42040.1,EAW77494.1,ENSG00000166450,ENSP00000299577,ENSP00000373937,ENSP00000452760,ENSP00000453160,ENSP00000453335,ENST00000299577,ENST00000389286,ENST00000558349,ENST00000559842,ENST00000561292,ENST00000561465,ENST00000623053,FLJ25756,Fibronectin type III domain containing,H0YKD6,H0YLD1,H0YLT7,HGNC:26373,HPA032138,Hs.…	-15.7427	3.97678	1.20871	-1.03698	-1.9039	0.493821	-0.347592	-0.27158
Psma7	26444	Proteasome subunit alpha type-7; Component of the 20S core proteasome complex involved in the proteolytic degradation of most intracellular proteins. This complex plays numerous essential roles within the cell by associating with different regulatory particles. Associated with two 19S regulatory particles, forms the 26S proteasome and thus participates in the ATP-dependent degradation of ubiquiti…	3.4.25.1,4R3O,4R67,5688,5A0Q,5GJQ,5GJR,5L4G,5LE5,5LEX,5LEY,5LEZ,5LF0,5LF1,5LF3,5LF4,5LF6,5LF7,5LN3,5M32,5T0C,5T0G,5T0H,5T0I,5T0J,AAB81515.1,AAC99402.1,AAH04427.1,AAP35829.1,AF022815,AF054185,AK312025,B2R515,BAG34962.1,BC004427,BI906714,BT007165,C6,CAC04017.1,CAC04018.1,CCDS13489,CCDS13489.1,EAW75398.1,EC 3.4.25.1,ENSG00000101182,ENSP00000217153,ENSP00000345965,ENSP00000359895,ENSP00000359897,ENSP…	-7.94805	4.07369	-18.9208	-3.20763	-7.33575	0.533323	-13.1283	-1.33715
Racgap1	26934	Rac GTPase-activating protein 1; Component of the centralspindlin complex that serves as a microtubule-dependent and Rho-mediated signaling required for the myosin contractile ring formation during the cell cycle cytokinesis. Required for proper attachment of the midbody to the cell membrane during cytokinesis. Plays key roles in controlling cell growth and differentiation of hematopoietic cells …	29127,2OVJ,3W6R,3WPQ,3WPS,4B6D,5C2J,5C2K,A0A024R136,AAH24144.1,AAH32754.1,AB030251,AB040911,AK000733,AL136794,BAA90247.1,BAA91347.1,BAA96002.1,BC024144,BC032754,CAB025859,CAB66728.1,CAG38596.1,CCDS8795,CCDS8795.1,CHEMBL2146306,CR533565,CYK4,EAW58113.1,EAW58114.1,EAW58115.1,ENSG00000161800,ENSP00000293602,ENSP00000309871,ENSP00000317880,ENSP00000353369,ENSP00000404190,ENSP00000404808,ENSP000004132…	-8.04462	3.78426	-17.194	5.74809	-12.7368	14.5342	-14.9654	10.1412
Ranbp9	56705	Ran-binding protein 9; May act as an adapter protein to couple membrane receptors to intracellular signaling pathways. May be involved in signaling of ITGB2/LFA-1 and other integrins. Enhances HGF-MET signaling by recruiting Sos and activating the Ras pathway. Enhances dihydrotestosterone-induced transactivation activity of AR, as well as dexamethasone-induced transactivation activity of NR3C1, b…	10048,5JI7,5JI9,5JIU,A0A024QZW3,A0PJA2,AAH19886.1,AAH52781.1,AAH63849.1,AAK15469.1,AB008515,AB055311,AF306510,AK313334,AL441883,B2R8E1,BAA23216.1,BAB62525.1,BAG36138.1,BC019886,BC052781,BC063849,BPM-L,BPM90,CAB033767,CAI19841.1,CAI21594.1,CCDS4529,CCDS4529.1,CTLH complex,EAW55341.1,EAW55345.1,ENSG00000010017,ENSP00000011619,ENSP00000283152,ENSP00000320157,ENSP00000368499,ENSP00000438162,ENST00000…	-0.939947	2.46002	-6.98087	0.872842	-0.268603	-3.10295	-3.62474	-1.11505
Rasgrp1	19419	RAS guanyl-releasing protein 1; Functions as a calcium- and diacylglycerol (DAG)- regulated nucleotide exchange factor specifically activating Ras through the exchange of bound GDP for GTP. Activates the Erk/MAP kinase cascade. Regulates T-cell/B-cell development, homeostasis and differentiation by coupling T-lymphocyte/B- lymphocyte antigen receptors to Ras. Regulates NK cell cytotoxicity and IT…	10125,4L9M,4L9U,AAC79699.1,AAC97349.1,AAF21898.1,AAH67298.1,AAI09297.1,AAI09298.1,AAT47482.2,AAW32406.2,AAX54699.4,AAX76907.1,AB208848,AC124306,AF081195,AF081197,AF106071,AY634315,AY858556,AY954625,AY966005,BAD92085.1,BC067298,BC109296,BC109297,CALDAG-GEFI,CALDAG-GEFII,CCDS45221,CCDS45221.1,CCDS45222,CCDS45222.1,CCDS76733,CHEMBL5953,CalDAG-GEFII,EF-hand domain containing,ENSG00000172575,ENSP00000…	-2.24642	2.63734	-5.01366	0.578327	-1.54991	-0.76653	-3.28179	-0.0941017
Rimklb	108653	Beta-citrylglutamate synthase B; Catalyzes the synthesis of beta-citryl-L-glutamate and N-acetyl-L-aspartyl-L-glutamate. Beta-citryl-L-glutamate is synthesized more efficiently than N-acetyl-L-aspartyl-L-glutamate	57494,6.3.1.17,6.3.2.41,6.3.2.N6,AAH21977.2,AAH33793.1,AB033064,AK302847,B7Z834,BAA86552.1,BAH13820.1,BC021977,BC033793,Beta-citrylglutamate synthase B,CCDS41748,CCDS41748.1,D3DUV2,EAW88610.1,EAW88611.1,EC 6.3.1.17,EC 6.3.2.41,ENSG00000166532,ENSP00000299673,ENSP00000320314,ENSP00000350136,ENSP00000353522,ENSP00000386164,ENSP00000438004,ENSP00000439079,ENSP00000440943,ENSP00000444445,ENSP00000444…	-1.86477	4.10429	-2.41257	0.0292007	-0.508167	-0.112775	-1.46037	-0.041787
Rita1	100764	RBPJ-interacting and tubulin-associated protein 1; Tubulin-binding protein that acts as a negative regulator of Notch signaling pathway. Shuttles between the cytoplasm and the nucleus and mediates the nuclear export of RBPJ/RBPSUH, thereby preventing the interaction between RBPJ/RBPSUH and NICD product of Notch proteins (Notch intracellular domain), leading to down-regulate Notch-mediated transcr…	5EG6,84934,A0A024RBL1,AAH22092.1,AK027733,AK027741,AK075358,AK123762,AK222908,AY007158,B3KVZ4,BAB55328.1,BAB55333.1,BAC11568.1,BAD96628.1,BAG53956.1,BC022092,C12ORF52,C12orf52,C12orf52-001,C12orf52-002,C12orf52-003,C12orf52-007,C9JIN1,CCDS66473,CCDS66473.1,CCDS9166,CCDS9166.1,EAW98041.1,EAW98042.1,ENSG00000139405,ENSP00000266813,ENSP00000299731,ENSP00000410395,ENSP00000448289,ENSP00000448680,ENSP…	-19.9277	6.60168	-3.21311	-0.289805	-1.29946	-0.697852	-2.25629	-0.493829
Rnps1	19826	RNA-binding protein with serine-rich domain 1; Part of pre- and post-splicing multiprotein mRNP complexes. Auxiliary component of the splicing-dependent multiprotein exon junction complex (EJC) deposited at splice junction on mRNAs. The EJC is a dynamic structure consisting of core proteins and several peripheral nuclear and cytoplasmic associated factors that join the complex only transiently ei…	10921,4A8X,A8K1P0,AAA92859.1,AAC39791.1,AAF72519.1,AAH01659.1,AAH01838.1,AAI08317.1,AAL56665.1,AB445101,AF015608,AF247662,AF274003,AK289955,AK293343,AK303100,AK316132,ASAP complex,B4DDU8,B4DZU7,B7ZA17,BAF82644.1,BAG56859.1,BAG64209.1,BAH14503.1,BAI99736.1,BC001659,BC001838,BC108316,CCDS10465,CCDS10465.1,CCDS66907,CCDS66907.1,CCDS73811,CCDS73811.1,D3DU92,E5.1,EAW85516.1,EAW85517.1,EAW85519.1,EAW85…	-5.52917	5.72137	-13.541	0.872377	-7.97459	1.21797	-10.7578	1.04517
Rplp0	11837	60S acidic ribosomal protein P0; Ribosomal protein P0 is the functional equivalent of E.coli protein L10	3J39,4V6W,4V6X,5AJ0,60S acidic ribosomal protein P0,60S ribosomal protein L10E,6175,A0A024RBS2,AAA36470.1,AAC05176.1,AAH00087.1,AAH00345.1,AAH00752.1,AAH01127.1,AAH01834.1,AAH03655.1,AAH05863.1,AAH08092.1,AAH08594.1,AAH09867.1,AAH15173.1,AAH15690.1,AAI07718.1,AB007187,BAA25845.1,BC000087,BC000345,BC000752,BC001127,BC001834,BC003655,BC005863,BC008092,BC008594,BC009867,BC015173,BC015690,BC107717,CC…	-15.6061	5.45553	-17.4727	-3.18919	-7.37205	-1.49741	-12.4224	-2.3433
RPS7	20115	40S ribosomal protein S7; Required for rRNA maturation; Belongs to the eukaryotic ribosomal protein eS7 family	40S ribosomal protein S7,4UG0,4V6X,5A2Q,5AJ0,5FLX,5LKS,5OA3,5T2C,5VYC,6201,AAB00969.1,AAH02866.1,AAH61901.1,AAH71919.1,AAX82027.1,AK311794,B5MCP9,BAG34737.1,BC002866,BC061901,BC071919,CAA81022.1,CCDS1648,CCDS1648.1,DBA8,EAX01057.1,EAX01058.1,EAX01059.1,ENSG00000171863,ENSP00000339095,ENSP00000345949,ENSP00000385018,ENSP00000385286,ENSP00000385729,ENST00000304921,ENST00000344334,ENST00000403564,EN…	-15.9716	4.6624	-18.2732	-2.80686	-7.28857	-0.160735	-12.7809	-1.4838
Scg5	20394	Neuroendocrine protein 7B2; Acts as a molecular chaperone for PCSK2/PC2, preventing its premature activation in the regulated secretory pathway. Binds to inactive PCSK2 in the endoplasmic reticulum and facilitates its transport from there to later compartments of the secretory pathway where it is proteolytically matured and activated. Also required for cleavage of PCSK2 but does not appear to be …	6447,7B2,7B2_HUMAN,AAH05349.1,AAH93053.1,AJ290438,AJ290439,AJ290440,AJ290441,AJ290442,BC005349,BC093053,C9J650,C9JNY7,CAA68726.1,CAB90397.1,CAG46623.1,CCDS45207,CCDS45207.1,CCDS45208,CCDS45208.1,CH471125,CR541824,EAW92261.1,EAW92262.1,EAW92263.1,ENSG00000166922,ENSP00000300175,ENSP00000388560,ENSP00000418430,ENSP00000418485,ENSP00000420347,ENST00000300175,ENST00000413748,ENST00000470349,ENST00000…	-2.24367	4.89128	-5.26503	0.173567	0.30127	-0.169137	-2.48188	0.00221515
Sec22c	215474	Vesicle-trafficking protein SEC22c; May be involved in vesicle transport between the ER and the Golgi complex; SNAREs	9117,A0A024R2N5,A0A024R2Q1,AAD02171.1,AAH06178.1,AAH18437.1,AAQ89400.1,AC092047,AF039568,AK292856,AY359041,BAF85545.1,BC006178,BC018437,C9J2R1,C9J448,C9J9A4,C9JNW1,CAH18461.1,CCDS2699,CCDS2699.1,CCDS2700,CCDS2700.1,CCDS56246,CCDS56246.1,CR749670,EAW64653.1,EAW64654.1,EAW64655.1,EAW64656.1,ENSG00000093183,ENSP00000264454,ENSP00000273156,ENSP00000373256,ENSP00000389302,ENSP00000389589,ENSP000003911…	-3.99333	3.31031	-1.1833	0.142947	-1.64156	2.99399	-1.41243	1.56847
Slitrk1	76965	SLIT and NTRK-like protein 1; It is involved in synaptogenesis and promotes excitatory synapse differentiation. Enhances neuronal dendrite outgrowth	114798,4RCA,4RCW,AAH51738.1,AAQ88656.1,AB067497,AL355481,AY358289,BAB67803.1,BC051738,CAC37488.1,CCDS9464,CCDS9464.1,ENSG00000178235,ENSP00000320697,ENSP00000366288,ENST00000314878,ENST00000377084,HGNC:20297,HPA012414,Hs.415478,Hs.627477,KIAA1910,LRRC12,Leucine-rich repeat-containing protein 12,NM_001281503,NM_001281503.1,NM_052910,NM_052910.2,NP_001268432,NP_001268432.1,NP_443142,NP_443142.1,NX_…	-1.9859	3.36901	-1.45917	-2.48013	-4.35065	-1.22741	-2.90491	-1.85377
Sord	20322	Sorbitol dehydrogenase; Converts sorbitol to fructose. Part of the polyol pathway that plays an important role in sperm physiology. May play a role in the sperm motility by providing an energetic source for sperm; Belongs to the zinc-containing alcohol dehydrogenase family	1.1.1.14,1PL6,1PL7,1PL8,6652,AAA66064.1,AAA80565.1,AAA80566.1,AAB61898.1,AAH21085.1,AAH25295.1,AC091117,AK295656,AK312444,B2R655,B7Z3A6,BAG35352.1,BAH12142.1,BC021085,BC025295,CCDS10116,CCDS10116.1,CHEMBL2275,DHSO_HUMAN,EC 1.1.1.14,ENSG00000140263,ENSP00000267814,ENSP00000452731,ENSP00000453122,ENSP00000453904,ENST00000267814,ENST00000558574,ENST00000558580,ENST00000558789,ENST00000559230,ENST000…	-1.98203	3.00405	-3.9153	0.820881	-1.00907	1.02705	-2.46219	0.923965
Sox2	20674	Transcription factor SOX-2; Transcription factor that forms a trimeric complex with OCT4 on DNA and controls the expression of a number of genes involved in embryonic development such as YES1, FGF4, UTF1 and ZFP206 (By similarity). Critical for early embryogenesis and for embryonic stem cell pluripotency. May function as a switch in neuronal development. Downstream SRRT target that mediates the p…	1O4X,2LE4,600992,6657,AAA35997.1,AAH13923.1,ANOP3,BC013923,CAA83435.1,CAB010648,CCDS3239,CCDS3239.1,ENSG00000181449,ENSP00000323588,ENSP00000439111,ENST00000325404,ENST00000431565,HGNC:11195,HPA045725,Hs.518438,Hs.642211,Hs.732963,L07335,MCOPS3,NM_003106,NM_003106.3,NP_003097,NP_003097.1,NX_P48431,OMIM:184429,OTTHUMG00000158222,OTTHUMP00000212684,OTTHUMT00000350419,P48431,Q14537,SOX2,SOX2-001,SOX…	-1.11936	2.79312	-3.12842	-1.45945	-0.424682	-1.05904	-1.77655	-1.25925
Spc24	67629	Kinetochore protein Spc24; Acts as a component of the essential kinetochore- associated NDC80 complex, which is required for chromosome segregation and spindle checkpoint activity. Required for kinetochore integrity and the organization of stable microtubule binding sites in the outer plate of the kinetochore. The NDC80 complex synergistically enhances the affinity of the SKA1 complex for microtu…	147841,2VE7,3IZ0,AAI05038.1,AAI05040.1,AAR88651.1,AC011485,AK075287,AK303157,AK303266,AY456387,B4DZZ7,B4E086,BAC11523.1,BAG64259.1,BAG64348.1,BC105037,BC105039,C9JGC4,CCDS45974,CCDS45974.1,ENSG00000161888,ENSP00000293743,ENSP00000397131,ENSP00000412944,ENSP00000465075,ENSP00000465167,ENSP00000465335,ENSP00000466688,ENSP00000468366,ENSP00000468818,ENST00000293743,ENST00000423327,ENST00000429831,EN…	-14.9632	3.35835	-1.39744	-0.457059	-1.02584	0.00241845	-1.21164	-0.22732
Spopl	76857	Speckle-type POZ protein-like; Component of a cullin-RING-based BCR (BTB-CUL3-RBX1) E3 ubiquitin-protein ligase complex that mediates the ubiquitination and subsequent proteasomal degradation of target proteins, but with relatively low efficiency. Cullin-RING-based BCR (BTB-CUL3- RBX1) E3 ubiquitin-protein ligase complexes containing homodimeric SPOPL or the heterodimer formed by SPOP and SPOPL a…	339745,AAH71613.1,AC092620,AC114763,AK293850,B4DEY7,BAG57248.1,BC071613,BTB domain containing,BTBD33,CCDS33298,CCDS33298.1,ENSG00000144228,ENSP00000280098,ENSP00000396006,ENSP00000410201,ENST00000280098,ENST00000420679,ENST00000430968,ENST00000467775,F8WBB7,F8WD02,HGNC:27934,HIB homolog 2,HPA034687,Hs.333297,Hs.707088,NM_001001664,NM_001001664.2,NP_001001664,NP_001001664.1,NX_Q6IQ16,OTTHUMG000001…	-3.62934	4.11255	-3.4153	0.0619278	-1.32123	0.654073	-2.36827	0.358001
SSRP1	20833	FACT complex subunit SSRP1; Component of the FACT complex, a general chromatin factor that acts to reorganize nucleosomes. The FACT complex is involved in multiple processes that require DNA as a template such as mRNA elongation, DNA replication and DNA repair. During transcription elongation the FACT complex acts as a histone chaperone that both destabilizes and restores nucleosomal structure. I…	4IFS,6749,A0A024R4Z6,AAA58660.1,AAH05116.1,AAH91486.1,BC005116,BC091486,CCDS7952,CCDS7952.1,E9PMD4,E9PPZ7,EAW73734.1,EAW73735.1,ENSG00000149136,ENSP00000278412,ENSP00000293880,ENSP00000431154,ENSP00000434546,ENST00000278412,ENST00000293880,ENST00000526696,ENST00000529002,FACT,FACT complex subunit SSRP1,FACT80,HGNC:11327,HPA002697,Hs.523680,M86737,NM_003146,NM_003146.2,NP_003137,NP_003137.1,NX_Q08…	-6.99345	3.41078	-9.18852	4.06893	1.10708	1.43963	-4.04072	2.75428
Stat5a	20850	Signal transducer and activator of transcription 5A; Carries out a dual function: signal transduction and activation of transcription. Mediates cellular responses to the cytokine KITLG/SCF and other growth factors. Mediates cellular responses to ERBB4. May mediate cellular responses to activated FGFR1, FGFR2, FGFR3 and FGFR4. Binds to the GAS element and activates PRL-induced transcription. Regul…	6776,AAA73962.1,AAB06589.1,AAH27036.1,AB208972,ABF17939.1,AJ412878,AJ412879,AJ412880,AJ412881,AJ412882,AJ412883,AJ412884,AJ412885,AJ412886,AK301457,BAD92209.1,BAH13486.1,BC027036,C9JVV6,CAB003860,CAD19637.1,CCDS11424,CCDS11424.1,CCDS74066,CCDS74066.1,CCDS74067,CCDS74067.1,CHEMBL5403,DQ471288,ENSG00000126561,ENSP00000264647,ENSP00000341208,ENSP00000400320,ENSP00000407327,ENSP00000441234,ENSP000004…	-2.67159	2.42029	-7.06284	-0.911173	-4.01089	2.47592	-5.53687	0.782372
Stk10	20868	Serine/threonine-protein kinase 10; Serine/threonine-protein kinase involved in regulation of lymphocyte migration. Phosphorylates MSN, and possibly PLK1. Involved in regulation of lymphocyte migration by mediating phosphorylation of ERM proteins such as MSN. Acts as a negative regulator of MAP3K1/MEKK1. May also act as a cell cycle regulator by acting as a polo kinase kinase: mediates phosphoryl…	2.7.11.1,2J7T,4AOT,4BC6,4EQU,4USD,4USE,5AJQ,5OWQ,5OWR,6793,6EIM,A6ND35,AAH70077.1,AB015718,AK022960,AK313350,AL133081,B2R8F5,B3KMY1,BAA35073.1,BAG36152.1,BAG51143.1,BC070077,CAB020840,CAB61400.1,CCDS34290,CCDS34290.1,CHEMBL3981,EAW61439.1,EC 2.7.11.1,ENSG00000072786,ENSP00000176763,ENSP00000374533,ENSP00000374534,ENSP00000428806,ENSP00000442209,ENST00000176763,ENST00000389883,ENST00000389884,ENST…	-4.92944	3.32519	0.516393	-1.30893	0.0508167	-2.55122	0.283605	-1.93008
Supt7l	72195	SPT7 like, STAGA complex gamma subunit	9913,AAG28523.1,AAG47636.1,AAH74000.1,AAX93202.1,AB018307,AF197954,AF224759,AK304889,Adenocarcinoma antigen ART1,B4E3W3,BAA34484.2,BAG65625.1,BC074000,CAG33264.1,CCDS42667,CCDS42667.1,CCDS62885,CCDS62885.1,CCDS62886,CCDS62886.1,CR456983,ENSG00000119760,ENSP00000238771,ENSP00000324946,ENSP00000336750,ENSP00000349777,ENSP00000384469,ENSP00000385218,ENSP00000385436,ENSP00000441110,ENST00000238771,EN…	-0.554435	2.67695	-3.40984	0.416033	-2.12704	-1.48279	-2.76844	-0.533376
Taf6	21343	Transcription initiation factor TFIID subunit 6; TAFs are components of the transcription factor IID (TFIID) complex, PCAF histone acetylase complex and TBP-free TAFII complex (TFTC). TIIFD is multimeric protein complex that plays a central role in mediating promoter responses to various activators and repressors; Belongs to the TAF6 family	5FUR,6878,A4D299,A4D2B2,A4D2B3,AAA63643.1,AAA84390.1,AAH18115.1,AAN10295.1,AK300005,ALYUS,AY149894,Armadillo-like helical domain containing,B4DT11,BAG61823.1,BC018115,C9J088,C9J7C4,C9JFL8,C9JHQ8,C9JIS2,C9JTY6,CAH10485.1,CCDS55135,CCDS55135.1,CCDS5686,CCDS5686.1,CR627390,D6W5U2,E5RHA1,E5RKA5,EAL23851.1,EAL23852.1,EAL23853.1,EAW76589.1,EAW76591.1,EAW76592.1,ENSG00000106290,ENSP00000262944,ENSP00000…	-2.99725	3.0396	-7.30601	-1.39383	-5.16515	2.34859	-6.23558	0.47738
Tagap1	380608	T-cell activation Rho GTPase-activating protein; May function as a GTPase-activating protein and may play important roles during T-cell activation	117289,AAH15859.1,AAI11732.1,AAL16675.1,AAM43830.1,AAM43831.1,AF314817,AF385429,AF385430,AK097090,AL035530,ARHGAP47,BAC04947.1,BC015859,BC111731,CAI19231.1,CAI19232.1,CAI19233.1,CCDS5261,CCDS5261.1,CCDS5262,CCDS5262.1,CCDS5263,CCDS5263.1,ENSG00000164691,ENSP00000275258,ENSP00000297263,ENSP00000322221,ENSP00000322650,ENSP00000340217,ENSP00000342585,ENSP00000356027,ENSP00000356028,ENSP00000356033,E…	-1.92175	2.85936	0.480874	-0.115555	-2.00726	-0.950545	-0.763193	-0.53305
Tfdp1	21781	Transcription factor Dp-1; Can stimulate E2F-dependent transcription. Binds DNA cooperatively with E2F family members through the E2 recognition site, 5'-TTTC[CG]CGC-3', found in the promoter region of a number of genes whose products are involved in cell cycle regulation or in DNA replication. The E2F1:DP complex appears to mediate both cell proliferation and apoptosis. Blocks adipocyte differen…	2AZE,5GOW,5TUU,5TUV,600425,7027,A0A024RDY4,AAA58440.1,AAH11685.1,AAN46090.1,AF550129,B4DLQ9,BC011685,CAB033605,CAI39789.1,CCDS9538,CCDS9538.1,DILC,DP1,DRTF1,DRTF1-polypeptide 1,Dp-1,E2F dimerization partner 1,EAX09216.1,EAX09218.1,EAX09219.1,ENSG00000198176,ENSP00000350172,ENSP00000352355,ENSP00000364511,ENSP00000364519,ENSP00000386145,ENSP00000401389,ENSP00000438450,ENSP00000443878,ENST000003575…	-5.81979	7.2376	-12.0492	3.76974	-6.92196	2.40173	-9.48557	3.08574
Tmed6	66269	Transmembrane p24 trafficking protein 6	146456,AAH20827.1,AAQ88635.1,AY358268,BC020827,CCDS10878,CCDS10878.1,EAW83272.1,ENSG00000157315,ENSP00000288025,ENST00000288025,ENST00000568748,HGNC:28331,HPA012532,MGC23911,NM_144676,NM_144676.3,NP_653277,NP_653277.2,NX_Q8WW62,OTTHUMG00000137571,OTTHUMP00000174892,OTTHUMT00000268951,OTTHUMT00000430575,P24 family protein gamma-5,PRO34237,Q6UXN5,Q8WW62,SPLL9146,TMED6,TMED6-001,TMED6-002,TMED6_HUMA…	-1.32346	2.73957	-3.2541	1.03088	2.38838	1.15527	-0.432857	1.09307
Tmem144	70652	Transmembrane protein 144; Belongs to the TMEM144 family	55314,AAH36551.1,AAH48117.1,AAH54487.1,AAH60875.1,AC098679,AK002017,BAA92037.1,BC036551,BC048117,BC054487,BC060875,CCDS3799,CCDS3799.1,D3DP24,D6R9I0,D6R9U5,D6RAX5,D6RCA2,D6RDF9,D6RDI4,D6RDN8,D6RIX5,EAX04858.1,EAX04859.1,EAX04860.1,EAX04861.1,EAX04862.1,ENSG00000164124,ENSP00000296529,ENSP00000316960,ENSP00000420930,ENSP00000420990,ENSP00000421289,ENSP00000422082,ENSP00000422255,ENSP00000422297,EN…	-1.29423	3.652	-5.01366	0.558269	-5.33938	0.582168	-5.17652	0.570218
Tpmt	22017	Thiopurine S-methyltransferase; Catalyzes the S-methylation of thiopurine drugs such as 6-mercaptopurine; Belongs to the class I-like SAM-binding methyltransferase superfamily. TPMT family	2.1.1.67,2BZG,2H11,7172,A0A024QZW0,AAB27277.1,AAB71625.1,AAB71626.1,AAB71627.1,AAB71628.1,AAB71629.1,AAB71630.1,AAB71631.1,AAB71632.1,AAB71633.1,AAB71634.1,AAB71635.1,AAB71636.1,AAB80746.1,AAB80747.1,AAC32289.1,AAC50130.1,AAC50368.1,AAC51865.1,AAH09596.1,AB045146,AF019364,AF019365,AF019366,AF019367,AF019368,AF019369,AF021876,AF021877,AF035426,BAA97037.1,BC009596,CAH71233.1,CCDS4543,CCDS4543.1,CHE…	-1.05948	2.52109	-5.55464	0.420661	-2.00726	0.826945	-3.78095	0.623803
Tshr	22095	Thyrotropin receptor; Receptor for the thyroid-stimulating hormone (TSH) or thyrotropin. Also acts as a receptor for the heterodimeric glycoprotein hormone (GPHA2:GPHB5) or thyrostimulin. The activity of this receptor is mediated by G proteins which activate adenylate cyclase. Plays a central role in controlling thyroid cell metabolism (By similarity); Belongs to the G-protein coupled receptor 1 …	1XUM,2XWT,3G04,7253,A0PJU7,AAA36783.1,AAA61236.1,AAA70232.1,AAB23390.2,AAB24246.1,AAD31568.1,AAF09032.1,AAF26775.1,AAH09237.1,AAH24205.1,AAH63613.1,AAI08654.1,AAI20973.1,AAI20974.1,AAI27629.1,AAI41971.1,AAR07906.1,AC007262,AC010072,AC010582,AL136040,AY429111,BC009237,BC024205,BC063613,BC108653,BC120972,BC120973,BC127628,BC141970,CAB000473,CCDS32131,CCDS32131.1,CCDS55935,CCDS55935.1,CCDS9872,CCDS9…	-6.79665	3.49274	1.9918	-0.32653	1.049	-3.35679	1.5204	-1.84166
Ttf1	22130	Transcription termination factor 1; Multifunctional nucleolar protein that terminates ribosomal gene transcription, mediates replication fork arrest and regulates RNA polymerase I transcription on chromatin. Plays a dual role in rDNA regulation, being involved in both activation and silencing of rDNA transcription. Interaction with BAZ2A/TIP5 recovers DNA-binding activity; Myb/SANT domain contain…	7270,A0A024R8C1,A1L160,AAH50734.1,AAH62692.1,AAI04640.1,AAI27670.1,AAI27671.1,AAI43049.1,AAI43050.1,AL353701,BC050734,BC062692,BC104639,BC127669,BC127670,BC143048,BC143049,CAA58807.1,CAB053633,CAI94997.2,CCDS6948,CCDS6948.1,CCDS75925,CCDS75925.1,EAW88001.1,EAW88002.1,ENSG00000125482,ENSP00000245588,ENSP00000333920,ENSP00000384576,ENSP00000481441,ENST00000245588,ENST00000334270,ENST00000403124,ENS…	-16.3596	4.35581	1.04372	-0.225493	-0.715064	-2.39055	0.164326	-1.30802
Ubn2	320538	Ubinuclein-2; Ubinuclein 2; Belongs to the ubinuclein family	254048,A4D1S2,AAH65034.1,AAI08250.1,AB107352,AK098644,AK125956,BAC05362.1,BAC67657.1,BAC86361.1,BC065034,BC108249,C9J6Y5,CCDS43655,CCDS43655.2,EAL24038.1,ENSG00000157741,ENSP00000288561,ENSP00000417846,ENSP00000417849,ENSP00000418648,ENST00000288561,ENST00000473989,ENST00000483726,ENST00000486663,ENST00000609762,FLJ25778,HGNC:21931,HPA019743,HPA020122,HPA020124,Hs.153458,Hs.608616,Hs.697075,KIAA2…	0.0882786	3.24177	-0.355717	-3.30267	-4.76364	1.96498	-2.55968	-0.668848
Vpreb3	22364	Pre-B lymphocyte protein 3; Associates with the Ig-mu chain to form a molecular complex that is expressed on the surface of pre-B-cells; V-set domain containing	29802,8HS20,A8MX21,AAF09451.1,AAH20666.1,AAQ89359.1,AB050772,AF163825,AK312098,AP000348,AY359000,B2R587,BAB83034.1,BAG35034.1,BC020666,CAG30496.1,CCDS13813,CCDS13813.1,CR456610,EAW59598.1,ENSG00000128218,ENSP00000248948,ENSP00000381483,ENSP00000381484,ENSP00000385353,ENST00000248948,ENST00000398465,ENST00000398466,ENST00000405618,HGNC:12710,HPA003041,Hs.136713,N27C7-2,NM_013378,NM_013378.2,NP_037…	0.951789	4.08838	-3.02186	-0.452746	-4.01452	1.00785	-3.51819	0.277552
Vps53	68299	Vacuolar protein sorting-associated protein 53 homolog; Acts as component of the GARP complex that is involved in retrograde transport from early and late endosomes to the trans-Golgi network (TGN). The GARP complex is required for the maintenance of the cycling of mannose 6-phosphate receptors between the TGN and endosomes, this cycling is necessary for proper lysosomal sorting of acid hydrolase…	55275,A8K2S8,AAH06116.1,AAH29560.2,AAK27973.1,AAL55842.1,AAS20944.1,ABW03005.1,AC015853,AC027455,AF246287,AF318335,AK001841,AK290343,AY444797,B3FH42,BAA91935.1,BAF83032.1,BC006116,BC029560,CCDS10995,CCDS10995.1,CCDS45558,CCDS45558.1,E7EVT8,EAW90661.1,ENSG00000141252,ENSP00000268978,ENSP00000291074,ENSP00000310553,ENSP00000317288,ENSP00000318791,ENSP00000324029,ENSP00000373692,ENSP00000384294,ENSP…	-1.27573	2.91198	-9.55191	-0.702836	-3.37568	-1.23235	-6.4638	-0.967592
Ypel1	106369	Protein yippee-like 1; May play a role in epithelioid conversion of fibroblasts; Yippee like family	29799,AAC15461.1,AAH34486.1,AAH74501.1,AAL09353.1,AB098734,AB098735,AF060862,AF305069,B5MCX2,BAD51375.1,BAD51376.1,BC034486,BC074501,CAG30262.1,CAI45937.1,CCDS13794,CCDS13794.1,CR456376,CR933630,ENSG00000100027,ENSP00000204279,ENSP00000215828,ENSP00000342832,ENSP00000372367,ENSP00000386014,ENST00000204279,ENST00000215828,ENST00000339468,ENST00000382910,ENST00000403503,ENST00000477675,FKSG3,HGNC:1…	-6.09429	2.82848	-4	-0.623187	-2.75136	2.49131	-3.37568	0.934062
Zfp622	52521	Zinc finger protein 622	ZP; ZPR9; Znf622; D15Ertd806; D15Ertd806e; 1110033B05Rik	-4.11856	3.83976	-2.39344	0.119169	-1.25227	-2.73405	-1.82286	-1.30744
Zfp790	233056	Zinc finger protein 790	6330581L23Rik	-5.24779	4.10962	-2.35519	0.530834	2.5735	-1.22743	0.109156	-0.348299
Zfp804a	241514	zinc finger protein 804A	Znf804a; C630007C17Rik	-1.27195	2.45088	0.631579	-1.65676	-2.37403	0.765046	-0.871224	-0.445857

## Sheet: GO Cellular Component
#term ID	term description	observed gene count	background gene count	strength	false discovery rate	matching proteins in your network (IDs)	matching proteins in your network (labels)
GO:0005634	nucleus	45	6330	0.27	0.0061	10090.ENSMUSP00000000505,10090.ENSMUSP00000004145,10090.ENSMUSP00000005711,10090.ENSMUSP00000008090,10090.ENSMUSP00000015003,10090.ENSMUSP00000020099,10090.ENSMUSP00000022345,10090.ENSMUSP00000023756,10090.ENSMUSP00000024005,10090.ENSMUSP00000027312,10090.ENSMUSP00000029082,10090.ENSMUSP00000030091,10090.ENSMUSP00000031599,10090.ENSMUSP00000031654,10090.ENSMUSP00000034539,10090.ENSMUSP00000035101…	Mcm7,Stat5a,Chmp2a,Phox2a,E2f4,Cdk1,Dnajc9,Racgap1,Scg5,Prim2,Psma7,Pole3,Rita1,Pomp,Dcps,Csrnp1,Ubn2,Arglu1,Ypel1,Zfp804a,Lmx1b,Taf6,Zfp622,Espl1,Supt7l,Ccnb1,Foxm1,Rps7,Ssrp1,Nsl1,Htatip2,Rplp0,Cdc27,Ints5,Spc24,Sox2,Ttf1,Nsmf,Narf,Ebf3,Mkl1,Spopl,Rnps1,Tfdp1,Ranbp9
GO:0031981	nuclear lumen	32	3771	0.34	0.0066	10090.ENSMUSP00000000505,10090.ENSMUSP00000004145,10090.ENSMUSP00000008090,10090.ENSMUSP00000015003,10090.ENSMUSP00000020099,10090.ENSMUSP00000022345,10090.ENSMUSP00000023756,10090.ENSMUSP00000027312,10090.ENSMUSP00000029082,10090.ENSMUSP00000030091,10090.ENSMUSP00000031599,10090.ENSMUSP00000031654,10090.ENSMUSP00000034539,10090.ENSMUSP00000036188,10090.ENSMUSP00000039493,10090.ENSMUSP00000048016…	Mcm7,Stat5a,Phox2a,E2f4,Cdk1,Dnajc9,Racgap1,Prim2,Psma7,Pole3,Rita1,Pomp,Dcps,Ubn2,Arglu1,Taf6,Zfp622,Supt7l,Ccnb1,Rps7,Ssrp1,Nsl1,Cdc27,Ints5,Spc24,Sox2,Ttf1,Nsmf,Narf,Mkl1,Rnps1,Tfdp1
GO:0005654	nucleoplasm	28	3261	0.35	0.0083	10090.ENSMUSP00000000505,10090.ENSMUSP00000004145,10090.ENSMUSP00000015003,10090.ENSMUSP00000020099,10090.ENSMUSP00000022345,10090.ENSMUSP00000023756,10090.ENSMUSP00000029082,10090.ENSMUSP00000030091,10090.ENSMUSP00000031599,10090.ENSMUSP00000031654,10090.ENSMUSP00000034539,10090.ENSMUSP00000036188,10090.ENSMUSP00000039493,10090.ENSMUSP00000048016,10090.ENSMUSP00000059678,10090.ENSMUSP00000067337…	Mcm7,Stat5a,E2f4,Cdk1,Dnajc9,Racgap1,Psma7,Pole3,Rita1,Pomp,Dcps,Ubn2,Arglu1,Taf6,Zfp622,Supt7l,Ssrp1,Nsl1,Cdc27,Ints5,Spc24,Sox2,Ttf1,Nsmf,Narf,Mkl1,Rnps1,Tfdp1
GO:0043231	intracellular membrane-bounded organelle	56	9507	0.18	0.0083	10090.ENSMUSP00000000505,10090.ENSMUSP00000004145,10090.ENSMUSP00000005711,10090.ENSMUSP00000008090,10090.ENSMUSP00000015003,10090.ENSMUSP00000020099,10090.ENSMUSP00000022345,10090.ENSMUSP00000023756,10090.ENSMUSP00000024005,10090.ENSMUSP00000027312,10090.ENSMUSP00000029082,10090.ENSMUSP00000030091,10090.ENSMUSP00000031040,10090.ENSMUSP00000031599,10090.ENSMUSP00000031654,10090.ENSMUSP00000032633…	Mcm7,Stat5a,Chmp2a,Phox2a,E2f4,Cdk1,Dnajc9,Racgap1,Scg5,Prim2,Psma7,Pole3,Cwh43,Rita1,Pomp,Oca2,Tmed6,Dcps,Csrnp1,Ubn2,Arglu1,Ypel1,BC031181,Zfp804a,Lmx1b,Taf6,Zfp622,Vps53,Espl1,Supt7l,Dglucy,Ccnb1,Foxm1,Rps7,Ssrp1,Nsl1,Htatip2,Rplp0,Mapk8ip3,Cdc27,Ints5,Spc24,Sox2,Ttf1,Nsmf,Narf,Rasgrp1,Ebf3,Mkl1,Sord,Mrps10,Spopl,Ccdc58,Rnps1,Tfdp1,Ranbp9
GO:0070013	intracellular organelle lumen	34	4279	0.31	0.0083	10090.ENSMUSP00000000505,10090.ENSMUSP00000004145,10090.ENSMUSP00000008090,10090.ENSMUSP00000015003,10090.ENSMUSP00000020099,10090.ENSMUSP00000022345,10090.ENSMUSP00000023756,10090.ENSMUSP00000027312,10090.ENSMUSP00000029082,10090.ENSMUSP00000030091,10090.ENSMUSP00000031599,10090.ENSMUSP00000031654,10090.ENSMUSP00000034539,10090.ENSMUSP00000036188,10090.ENSMUSP00000039493,10090.ENSMUSP00000048016…	Mcm7,Stat5a,Phox2a,E2f4,Cdk1,Dnajc9,Racgap1,Prim2,Psma7,Pole3,Rita1,Pomp,Dcps,Ubn2,Arglu1,Taf6,Zfp622,Supt7l,Dglucy,Ccnb1,Rps7,Ssrp1,Nsl1,Cdc27,Ints5,Spc24,Sox2,Ttf1,Nsmf,Narf,Mkl1,Mrps10,Rnps1,Tfdp1
GO:0043227	membrane-bounded organelle	58	10370	0.16	0.0203	10090.ENSMUSP00000000505,10090.ENSMUSP00000004145,10090.ENSMUSP00000005711,10090.ENSMUSP00000008090,10090.ENSMUSP00000015003,10090.ENSMUSP00000020099,10090.ENSMUSP00000022345,10090.ENSMUSP00000023756,10090.ENSMUSP00000024005,10090.ENSMUSP00000027312,10090.ENSMUSP00000029082,10090.ENSMUSP00000030091,10090.ENSMUSP00000031040,10090.ENSMUSP00000031599,10090.ENSMUSP00000031654,10090.ENSMUSP00000032633…	Mcm7,Stat5a,Chmp2a,Phox2a,E2f4,Cdk1,Dnajc9,Racgap1,Scg5,Prim2,Psma7,Pole3,Cwh43,Rita1,Pomp,Oca2,Tmed6,Dcps,Csrnp1,Pomt2,Ubn2,Arglu1,Ypel1,BC031181,Zfp804a,Lmx1b,Taf6,Zfp622,Vps53,Espl1,Supt7l,Dglucy,Ccnb1,Foxm1,Rps7,Ssrp1,Nsl1,Htatip2,Rplp0,Mapk8ip3,Cdc27,Ints5,Spc24,Sox2,Ttf1,Nsmf,Narf,Rasgrp1,Ebf3,Mkl1,Sord,Sec22c,Mrps10,Spopl,Ccdc58,Rnps1,Tfdp1,Ranbp9
GO:0097125	cyclin B1-CDK1 complex	2	2	2.41	0.0238	10090.ENSMUSP00000020099,10090.ENSMUSP00000071989	Cdk1,Ccnb1
GO:0110165	cellular anatomical entity	75	15632	0.09	0.0311	10090.ENSMUSP00000000505,10090.ENSMUSP00000004145,10090.ENSMUSP00000005711,10090.ENSMUSP00000008090,10090.ENSMUSP00000015003,10090.ENSMUSP00000020099,10090.ENSMUSP00000021346,10090.ENSMUSP00000021806,10090.ENSMUSP00000022345,10090.ENSMUSP00000023756,10090.ENSMUSP00000024005,10090.ENSMUSP00000025363,10090.ENSMUSP00000027312,10090.ENSMUSP00000027861,10090.ENSMUSP00000029082,10090.ENSMUSP00000029568…	Mcm7,Stat5a,Chmp2a,Phox2a,E2f4,Cdk1,Tshr,Tpmt,Dnajc9,Racgap1,Scg5,Hbegf,Prim2,Dpt,Psma7,Tmem144,Pole3,Cwh43,Rita1,Pomp,Oca2,Fgf21,Tmed6,Dcps,Arpp21,Csrnp1,Pomt2,Ubn2,Arglu1,Ypel1,BC031181,Zfp804a,Kif27,Lmx1b,Taf6,1700029I15Rik,Prtg,Zfp622,Vps53,Espl1,Rimklb,Supt7l,Dglucy,Ccnb1,Lhb,Foxm1,Rps7,Ssrp1,Nsl1,Htatip2,Rplp0,Mapk8ip3,Ccdc85a,Cdc27,Ints5,Spc24,Sox2,Ttf1,Slitrk1,Nsmf,Narf,Cela2a,Rasgrp1,Stk…

## Sheet: KEGG_pathways
#term ID	term description	observed gene count	background gene count	strength	false discovery rate	matching proteins in your network (IDs)	matching proteins in your network (labels)
mmu04110	Cell cycle	7	122	1.17	0.0003	10090.ENSMUSP00000000505,10090.ENSMUSP00000015003,10090.ENSMUSP00000020099,10090.ENSMUSP00000064465,10090.ENSMUSP00000071989,10090.ENSMUSP00000091452,10090.ENSMUSP00000127952	Mcm7,E2f4,Cdk1,Espl1,Ccnb1,Cdc27,Tfdp1

## Sheet: Reactome Pathways
#term ID	term description	observed gene count	background gene count	strength	false discovery rate	matching proteins in your network (IDs)	matching proteins in your network (labels)
MMU-69278	Cell Cycle, Mitotic	14	490	0.87	0.00013	10090.ENSMUSP00000000505,10090.ENSMUSP00000005711,10090.ENSMUSP00000015003,10090.ENSMUSP00000020099,10090.ENSMUSP00000027312,10090.ENSMUSP00000029082,10090.ENSMUSP00000030091,10090.ENSMUSP00000064465,10090.ENSMUSP00000071989,10090.ENSMUSP00000073041,10090.ENSMUSP00000077380,10090.ENSMUSP00000091452,10090.ENSMUSP00000096541,10090.ENSMUSP00000127952	Mcm7,Chmp2a,E2f4,Cdk1,Prim2,Psma7,Pole3,Espl1,Ccnb1,Foxm1,Nsl1,Cdc27,Spc24,Tfdp1
MMU-68882	Mitotic Anaphase	8	221	0.97	0.0163	10090.ENSMUSP00000005711,10090.ENSMUSP00000020099,10090.ENSMUSP00000029082,10090.ENSMUSP00000064465,10090.ENSMUSP00000071989,10090.ENSMUSP00000077380,10090.ENSMUSP00000091452,10090.ENSMUSP00000096541	Chmp2a,Cdk1,Psma7,Espl1,Ccnb1,Nsl1,Cdc27,Spc24
